# Supplementary material for: Effect of Ni Element in Self-Shielded Flux-Cored Wires on the Microstructural and Mechanical Property Evolutions of X80 Pipeline Steel Girth Welds
Source: Materials (Basel). 2026 May 21;19(10):2162. doi: 10.3390/ma19102162 (PMC13209082; doi:10.3390/ma19102162)
Supplement: Supplementary file 1 [file materials-19-02162-s001.zip]

Archive with 1 entries (1 files):
- materials-4288632-supplementary.pdf
